# Supplementary material for: Insight into the Diversity of Penicillin-Binding Protein 2x Alleles and Mutations in Viridans Streptococci
Source: Antimicrob Agents Chemother. 2017 Apr 24;61(5):e02646-16. doi: 10.1128/AAC.02646-16 (PMC5404556; doi:10.1128/AAC.02646-16)
Supplement: Supplemental material [file AAC.02646-16_zac004176086sd1.xlsx]

## Sheet: Table S1A
Table S1A. Atypical S. pneumoniae isolates from the German National Reference Center for Streptococci
Isolate	MLST 1	Serotype	Year of	Country of	Gender	Age	Diagnosis 2	Material	Optochin	Optochin	Bile (DOC)	PCR products		Restriction analysis of PCR products		Antibiotic susceptibility									Isolate
			isolation	patient					susceptibility	mm	solubility	ply	cpsA	16S rDNA	lytA	PEN	CTX	OXA	OXA-mm	OXA 3	ERY	CLI	LEV	TET
AC7077	Sppn		2007	Germany	male	74	Acute exacerbation of COPD	Bronchial alveolar lavage	S	18	negative		negative	negative	negative	0.12	0.12	R	18		0.12	0.12	2	0.25	AC7077
AC7454	(Sppn)		2008	Germany	male	66	Myocardinfarct	Blood	S	18	negative		negative	negative	negative	0.015	0.015	S	34		0.12	0.12	1	16	AC7454
CAP105	Sppn		2004	Germany	male	82	Community acquired pneumonia	Sputum	S	15	positive		negative	negative	negative	0.015	0.015	S	26		0.12	0.06	0.5	0.25	CAP105
CAP135	(Sppn)		2004	Germany	n.d.	n.d.	Community acquired pneumonia	Sputum	S	16	negative	positive	negative	negative	negative	0.015	0.015	S	26		0.12	0.12	0.5	32	CAP135
CAP156	Sppn		2004	Germany	n.d.	n.d.	Community acquired pneumonia	Sputum	S	15	positive	positive	negative	negative	negative	0.015	0.015	S	21	0.015	0.12	0.12	1	0.25	CAP156
CAP160	(Sppn)		2005	Germany	n.d.	n.d.	Community acquired pneumonia	Bronchial alveolar lavage	R	6	positive	positive	positive	negative	negative	0.015	0.015	S	23		0.12	0.12	1	0.5	CAP160
CAP230	(Sppn)		2007	Germany	n.d.	n.d.	Community acquired pneumonia	Sputum	S	16	negative		negative	negative	negative	0.015	0.015	S	23		2	0.12	1	16	CAP230
CAP236	Sppn		2007	Germany	n.d.	n.d.	Community acquired pneumonia	Bronchial alveolar lavage	S	16	negative		positive	negative	negative	0.015	0.015	R	19		0.12	0.12	0.5	0.25	CAP236
CAP245	Sppn		2008	Germany	n.d.	n.d.	Community acquired pneumonia	Sputum	S	15	positive		negative	negative	negative	0.25	0.12	R	8		16	1	1	16	CAP245
FJS74	Sppn		2002	Spain	n.d.	n.d.	n.d.	Pharyngeal swab	S	14	negative		negative	negative	negative	1	1	R	6		64	64	0.5	1	FJS74
FJS76	(Sppn)		2002	Spain	n.d.	n.d.	n.d.	Pharyngeal swab	R	9	negative		negative	negative	negative	2	0.25	R	9	1	64	64	0.5	2	FJS76
MSR2_Pn407	Sm		2001	Germany	male	63	Sepsis	Blood	S	17	negative		negative	negative	negative	0.12	0.06	R	18		4	0.06	2	1	MSR2_Pn407
PS886	Sppn		1993	Germany	female	60	Sepsis	Pharyngeal swab	S	14	positive		n.d.	n.d.	n.d.	0.25	0.25	n.d.	n.d.		32	32	n.d.	32	PS886
PS3719	Sppn		2001	Germany	male	85	Bronchitis	Bronchial alveolar lavage	S	16	negative		negative	negative	negative	0.25	0.12	R	17	2	8	0.5	8	64	PS3719
PS7631	Sppn		2007	Germany	male	57	Acute exacerbation of COPD	Bronchial alveolar lavage	R	9	positive	positive	negative	negative	negative	0.015	0.015	S	25		0.12	0.12	1	0.25	PS7631
PS8983	Sppn		2008	Germany	male	57	Pharyngitis	Throat swab	S	14	positive		negative	negative	negative	0.015	0.015	S	32		1	0.12	1	0.25	PS8983
PS12619	Sppn		2009	Germany	male	79	Endophtalmitis	Puncture vitreous body	S	15	positive		negative	negative	no product	1	0.25	R	5		16	16	1	16	PS12619
PS13587	(Sppn)		2010	Germany	female	55	Pneumonia	Bronchial secretion	S	14	positive		negative	negative	negative	0.25	0.06	R	5		16	16	1	16	PS13587
PS13614	Sppn		2010	Germany	male	42	n.d.	Nose swab	R	10	negative		negative	negative	negative	0.015	0.015	S	24		1	0.12	1	16	PS13614
PS14338	Sppn		2010	Germany	female	83	Endophtalmitis	Swab vitreous body	S	20	negative		negative	negative	negative	0.015	0.015	S	29		0.12	0.12	0.5	0.12	PS14338
PS14666	(Sppn)		2010	Germany	female	49	n.d.	Bronchial alveolar lavage	S	15	positive		negative	negative	negative	1	0.5	R	5		4	16	0.5	16	PS14666
PS15617	Sppn		2011	Germany	male	60	n.d.	Blood	R	8	negative		negative	negative	negative	0.03	0.03	R	11	0.5-1	2	0.12	0.5	16	PS15617
PS16561	Sppn		2011	Germany	male	50	Pneumonia	Blood	S	14	negative	negative	negative	negative	negative	0.015	0.015	S	20		0.12	0.12	1	0.25	PS16561
PS16731	Sppn		2011	Germany	male	77	n.d.	Blood	R	12	negative		negative	negative	negative	0.015	0.015	S	26		0.12	0.12	1	8	PS16731
PW2108	(Sppn)		2002	Spain	female	53	Pneumonia	Bronchial alveolar lavage	S	18	negative		positive	positive	negative	0.015	0.015	S	22	0.03	0.12	0.12	0.5	0.5	PW2108
PW2113	Sppn		2002	Spain	male	60	Pneumonia	Bronchial alveolar lavage	S	16	negative		negative	negative	negative	1	0.25	R	9	2-4	0.12	0.12	0.5	0.5	PW2113
RKI1158	Sm		2002	Germany	male	<1	n.d.	Blood	S	18	positive		negative	negative	negative	0.25	0.25	R	8	8	4	0.12	1	1	RKI1158
RKI1884	Sm		2004	Germany	male	13	Pneumonia	Bronchial secretion	R	6	negative		negative	negative	no product	0.03	0.06	S	24	0.12	0.12	0.12	4	2	RKI1884
RRR468	Sppn		2003	France	n.d.	n.d.	n.d.	n.d.	R	6	negative		negative	negative	negative	4	2	R	6	16-32	2	0.12	8	4	RRR468
RRR471	Sppn		2003	France	n.d.	n.d.	n.d.	n.d.	R	12	negative		negative	negative	negative	0.015	0.015	S	28		0.12	0.12	1	32	RRR471
RRR472	Sppn		2003	France	n.d.	n.d.	n.d.	n.d.	S	16	negative		negative	positive/negative	negative	0.12	0.06	R	13	1-2	0.12	0.12	1	0.5	RRR472
RRR473	Sppn		2003	France	n.d.	n.d.	n.d.	n.d.	S	20	negative		negative	negative	negative	0.015	0.03	S	30		0.12	0.12	1	0.25	RRR473
RRR474	(Sppn)		2003	France	n.d.	n.d.	n.d.	n.d.	S	20	negative		negative	negative	negative	0.015	0.06	S	20		0.12	0.12	0.5	4	RRR474
RRR475	Sppn		2003	France	n.d.	n.d.	n.d.	n.d.	S	14	negative	positive	negative	negative	negative	0.015	0.06	S	20		1	0.12	2	32	RRR475
RRR720	(Sm)		2004	Germany	male	68	Pneumonia	Sputum	R	6	negative		negative	negative	no product	0.03	0.06	S	23		0.12	0.12	4	2	RRR720
RRR740/CCUG 49455 4	Sppn		n.d.	France	n.d.	n.d.	n.d.	n.d.	R	12	negative	positive	positive	negative	negative	0.015	0.015	S	26		4	0.12	1	64	RRR740
RRR741/CCUG 48465 4	Sppn		n.d.	France	n.d.	n.d.	n.d.	n.d.	R	6	negative	positive	negative	negative	negative	0.5	0.5	R	11		2	0.12	2	2	RRR741
RRR756	Sm		2005	Germany	female	<1	n.d.	Bronchial alveolar lavage	R	11	positiven		positive	negative	negative	0.5	0.25	R	6	1-2	4	8	1	32	RRR756
RRR1076	Sppn		2007	Germany	female	1	n.d.	Bronchial secretion	S	17	negative	positive	negative	negative	negative	1	0.25	R	6		0.12	0.12	2	1	RRR1076
RRR1168	(Sppn)		2007	Germany	female	86	angioneurotic edema	Bronchial secretion	S	16	negative		negative	negative	negative	0.015	0.25	S	27		0.12	0.12	0.5	0.25	RRR1168
RRR1136	Sp ST10370 5	31	2007	Germany	male	47	Pneumonia	Bronchial alveolar lavage	S	17	positive		positive	positive	positive	0.03	0.12	S	20		0.12	0.12	1	0.5	RRR1136
	1	(Sspn; Sm): not all MLST alleles available; see Table S1B
	2	COPD: chronic obstructive pulmonary disease
	3	MIC determination by serial dilution on blood agar plates
	4	Reference (1)
	5	ST: MLST sequence type

## Sheet: Table S1B
Table S1B. Speciation of atypical S. pneumoniae according to MLST
Isolate	six loci		aroE	gdh	gki	recP	spi	xpt	ddl
AC7077	Sppn1		Sppn	Sppn		Sp	Sp	Sp
AC7454			Sppn		Sppn3	Sppn	na	Sppn1	Sppn
CAP105	Sppn1		Sppn		Sppn1	Sppn		Sppn1	Sppn
CAP135			Sppn	Sppn	Sppn2	Sp	Sp		Sppn
CAP156	Sppn1		Sppn		Sppn3	Sppn	Sppn1		Sppn
CAP160			Sppn	Sppn	Sppn2	Sppn	Sp		Sppn
CAP230			Sppn	na	Sppn1		Sppn2	Sppn2	Sppn
CAP236	Sppn1		Sppn	Sppn	Sppn3	Sppn	Sppn1	Sppn2	Sp
CAP245	Sppn2		Sp		Sppn3	Sppn			Sp
FSJ74	Sppn1		Sppn	Sppn	Sppn3	Sppn	Sppn1	Sppn1
FSJ76			na	Sppn	Sppn3	Sppn	Sppn1	Sppn1
MSR2_Pn407	Sm
PS886	Sppn2					Sp
PS3719	Sppn2		Sp			Sppn			na
PS7631	Sppn1		Sppn	Sppn	Sppn1	Sppn	Sp	Sp	Sppn
PS8983	Sppn1		Sppn	Sppn	Sppn1	Sppn	Sppn1	Sppn2	Sppn
PS12619	Sppn1		Sppn	Sp	Sppn1		Sppn2	Sppn1	na
PS13587			Sppn	Sppn	na	Sppn	Sppn1	Sppn1	na
PS13614	Sppn1		Sppn		Sppn1	Sppn	Sppn1	Sppn2
PS14338	Sppn1		Sppn	Sppn	Sppn2	Sppn	Sp	Sppn1	Sppn
PS14666			Sppn	Sppn	na	Sppn	Sppn1	Sppn2	na
PS15617	Sppn1		Sppn	Sppn	Sppn3		Sp	Sppn2
PS16561	Sppn1		Sppn		Sppn2		Sppn2	Sppn2	na
PS16731	Sppn1		Sppn		Sppn1	Sppn	Sppn1	Sppn1	na
PW2108			Sppn	Sppn	na	Sppn	Sp	Sppn1	Sppn
PW2113	Sppn2					Sppn
RKI1158	Sm
RKI1884	Sm
RRR468	Sppn1		Sppn				Sppn1
RRR471	Sppn1		Sppn	Sppn	Sppn1	Sppn	Sppn2	Sppn2	Sppn
RRR472	Sppn1		Sppn	Sppn	Sppn2	Sppn	Sppn1	Sppn1
RRR473	Sppn1		Sppn	Sppn	Sppn2	Sppn			Sppn
RRR474			Sppn	Sppn	na	Sppn	Sppn2	na	Sppn
RRR475	Sppn1		Sppn	Sppn	na	Sppn	Sppn1	Sppn2	Sppn
RRR720	(Sm)		na
RRR740	Sppn1		Sppn		Sppn1	Sppn	Sppn2	Sppn1	Sppn
RRR741	Sppn1		Sppn	Sppn	Sppn2	Sp	Sp		Sppn
RRR756	Sm
RRR1076	Sppn1		Sppn	Sppn		Sp	Sppn2		na
RRR1168			Sppn		Sppn2	Sp	na	Sppn2	na
RRR1136	Sp		Sp	Sp	Sp	Sp	Sp	Sp	Sp
na: not available
(Sppn): not all MLST alleles available
Sppn, Sppn1, Sppn2 refers to clusters shown in Fig. S2

## Sheet: Table S1C
Table S1C. Speciation of whole-genome shotgun contigs S. pseudopneumoniae
strain	species	PBP2x group	pbp3	PBP3	pyk	map	aroE	MLST
			identity to SK674				identity to CAP160	six loci	aroE	gdh	gki	recP	spi	xpt	ddl
			% nt	% aa	% nt	% nt	% nt
IS7394	S. pseusopneumoniae	X-2b						Sppn	Sppn		Sppn3	Sppn	Sppn2	Sppn2	Sppn
276-03	S. pseusopneumoniae	X-1 1	0.94	98%	0.99	0.93	0.99	Sppn	Sppn		Sppn1	Sp	Sppn2	Sppn2	Sppn
G42	S. pseusopneumoniae	X-1	0.94	97%	0.99	1	0.99	Sppn	Sppn	Sppn	Sppn3	Sppn	Sppn2	Sppn2	Sppn
5247	S. pseusopneumoniae	X-1	0.95	97%	0.99	1	1	Sppn	Sppn	Sppn	Sppn1	Sppn		Sppn2	Sppn
61-14	S. pseusopneumoniae	X-1	0.94	96%	1	1	0.99	Sppn	Sppn		Sppn3	Sp	Sppn1	Sppn2	Sppn
22725	S. pseusopneumoniae	X-1	0.94	96%	0.99	1	0.99	Sppn	Sppn		Sppn3		Sppn1	Sppn2	Sppn
338-14	S. pseusopneumoniae	X-1	0.94	96%	1	1	0.99	Sppn	Sppn		Sppn3	Sp	Sppn1	Sppn2	Sppn
1321	S. pseusopneumoniae	X-1	1	96%	1	1	0.99	Sppn	Sppn	Sppn	Sppn1	Sppn	Sppn1	Sppn2	Sppn
ATCC BAA-960	S. pseusopneumoniae	X-1	0.95	100%	1	1	0.99	Sppn	Sppn		Sppn1	Sppn	Sppn1	Sppn1	Sppn
SK674	S. pseusopneumoniae	X-1	1	100%	1	1	0.99	Sppn	Sppn	Sppn	Sppn1	Sppn	Sppn1	Sppn2	Sppn
163	S. mitis	X-2b	0.94	95%	0.99	0.92	0.92
330	S. mitis	X-2b	0.92	95%	0.99	0.96	0.93								Sp
294	S. mitis	X-5	0.93	95%	0.91	0.97	0.92
888	S. mitis	X-mix 2	0.92	95%	0.94	0.93	0.91
1217	S. mitis	X-3	0.88	93%	0.97	0.92	0.91
445	S. mitis	X-3	0.89	94	0.98	0.95	0.92
1271	S. mitis	X-2a	0.88	93%	0.95	0.94	0.92
1272	S. mitis	X-2a	0.88	93%	0.95	0.94	0.92
205	S. mitis	X-2b	0.88	93%	0.94	0.95	0.92
315	S. mitis	X-mix	0.88	93%	0.96	0.91	0.92
75	S. mitis	X-2b	0.91	94%	0.95	0.94	0.91
1213	S. mitis	X-2a	0.88	92%	0.95	0.95	0.93
277	S. mitis	X-2a	0.88	92%	0.95	0.94	0.93
289	S. mitis	X-2a	0.88	92%	0.95	0.94	0.93
380	S. mitis	X-2a	0.88	92%	0.95	0.94	0.93
1042	S. mitis	X-3	0.88	93%	0.97	0.93	0.93
168	S. mitis	X-4	0.88	93%	0.97	0.93	0.93
38	S. mitis	X-4	0.88	93%	0.97	0.93	0.91
144	S. mitis	X-2a	0.87	93%	0.92	0.94	0.9
469	S. infantis	infantis	0.77	83%	0.93	0.84
74	S. infantis	infantis (X-2b)	0.76	83%	0.94
1172	S. infantis	infantis		83%	0.93	0.84
434	S. infantis	infantis	0.76	82%	0.93	0.84
342	S. infantis	infantis	0.76	82%	0.93
274	S. oralis	oralis		79%	0.91	0.86	0.88
206	S. oralis	oralis		78%	0.92	0.88	0.86
126	S. oralis	oralis		78%	0.91	0.87	0.86
201	S. oralis	oralis	(23F)	78%	0.92	0.86	0.86
843	S. oralis	oralis	0.75	78%	0.91		0.87
1	identical to PW2108
2	identical to MSR2_Pn407
