# Supplementary material for: Insight into the Diversity of Penicillin-Binding Protein 2x Alleles and Mutations in Viridans Streptococci
Source: Antimicrob Agents Chemother. 2017 Apr 24;61(5):e02646-16. doi: 10.1128/AAC.02646-16 (PMC5404556; doi:10.1128/AAC.02646-16)
Supplement: Supplemental material [file AAC.02646-16_zac004176086sd2.xlsx]

## Sheet: Tabelle1
Table S2.	Alignment of PBP2x sequences. Only sites that differ from the S. pneumoniae R6 strain are indicated. The vertical numbers of the first three rows indicate the amino acid position.
	The domain structure of PBP2x is indicated by bold frames. Sequences are organized according to clusters shown in Fig. 2; the respective reference sequences are coloured.
	Light grey areas indicate sequenced regions. Class 1 PBP2x refers to sequences containing mutations at sites 338 and/or 552 and are shaded light blue; PBP2x from strains with increased penicillin resistance that do not contain these mutations are referred to as class 2.
color code of reference sequences												colour code of mutations:
M3
NCTC10712
658																laboratory mutants
SV01																mutations in class 2 PBP2x
Spain23F-1													*			signature mutations of the 23F family
ATCC35337																mutations in PBP2x with mutations at sites 338/552 (class 1 )
JR																active site mutation (338/552)																											Q
mutation at 338/552
															T	L		K			I				V							S	S				R	Y	I		I				H	E	A	N
		N-terminal domain
cluster	strain	0	0	0	0	0	0	0	0	0	0	0	0	0	0	0	0	0	0	0	0	0	0	0	0	0	0	0	0	0	0	0	0	0	0	0	0	0	0	0	0	0	0	0	0	0	0	1	1
		0	0	0	0	0	0	0	0	0	1	1	1	1	1	1	2	2	2	2	2	3	3	3	3	3	3	3	4	4	4	5	5	5	5	5	6	6	6	7	7	7	7	8	9	9	9	0	0
		0	1	2	4	5	6	7	8	9	0	2	3	6	7	9	0	3	4	8	9	1	2	3	5	6	8	9	2	6	9	0	2	3	6	9	0	3	8	0	1	2	5	5	0	1	6	1	2
X-1	R6	-	M	K	T	K	R	V	I	R	Y	T	K	K	S	A	E	R	R	S	L	L	L	S	F	V	A	I	V	V	G	T	T	R	T	A	K	K	T	R	T	V	K	V	D	A	V	D	E
	RRR1136	-	-	-	-	-	-	-	-	-	-	-	-	-	-	-	-	-	-	-	-	-	-	-	-	-	-	-	-	-	-	-	-	-	-	-	-	-	-	-	-	-	-	.	.	.	.	.	.
	ATCC BAA-960	-	.	.	.	.	K	.	.	.	.	.	.	.	.	.	.	.	.	.	.	.	.	.	.	.	.	V	.	.	.	.	.	.	.	.	R	.	.	.	.	.	.	.	.	.	.	.	.
	SK674	-	.	.	.	.	K	.	.	.	.	.	.	.	.	.	.	.	.	.	.	.	.	.	.	.	.	V	.	.	.	.	.	.	.	.	R	.	.	.	.	.	.	.	.	.	.	.	.
	61-14	-	.	.	.	.	K	.	.	.	.	.	.	.	.	.	.	.	.	.	.	.	.	.	.	.	.	V	.	.	.	.	.	.	.	.	R	.	.	.	.	.	.	.	.	.	.	.	.
	338-14	-	.	.	.	.	K	.	.	.	.	.	.	.	.	.	.	.	.	.	.	.	.	.	.	.	.	V	.	.	.	.	.	.	.	.	R	.	.	.	.	.	.	.	.	.	.	.	.
	5247	-	.	.	.	.	K	.	.	.	.	.	.	.	.	.	.	.	.	.	.	.	.	.	.	.	.	V	.	.	.	.	.	.	.	.	R	.	.	.	.	.	.	.	.	.	.	.	.
	1321	-	.	.	.	.	K	.	.	.	.	.	.	.	.	.	.	.	.	.	.	.	.	.	.	.	.	V	.	.	.	.	.	.	.	.	.	.	.	.	.	.	.	.	.	.	.	.	.
	G42	-	-	-	-	-	-	-	-	-	-	-	-	-	-	-	-	-	-	-	-	-	-	-	-	-	-	-	-	-	-	-	-	-	-	-	-	-	-	-	-	-	-	-	-	-	-	-	-
	22725	-	.	.	.	.	K	.	.	.	.	.	.	.	.	.	.	.	.	.	.	.	.	.	.	.	.	V	.	.	.	.	.	.	.	.	R	.	.	.	.	.	.	.	.	.	.	.	.
	CAP160	-	-	-	-	-	-	-	-	-	-	-	-	-	-	-	-	-	-	-	-	-	-	-	-	-	-	-	-	-	-	-	-	-	-	-	-	-	-	-	-	-	-	-	-	-	-	-	-
	276-03	-	.	.	.	.	.	.	.	.	.	.	.	.	.	.	.	.	.	.	.	.	.	.	.	.	.	V	.	.	.	.	.	.	.	.	.	.	.	.	.	.	.	.	.	.	.	.	.
	PW2108	-	-	-	-	-	-	-	-	-	-	-	-	-	-	-	-	-	-	-	-	-	-	-	-	-	-	-	-	-	-	-	-	-	-	-	-	-	-	-	-	-	-	-	-	-	-	-	-
	CAP156	-	-	-	-	-	-	-	-	-	-	-	-	-	-	-	-	-	-	-	-	-	-	-	-	-	-	-	-	-	-	-	-	-	-	-	-	-	-	-	-	-	-	-	-	-	-	-	-
X-3a/b
	658	-	-	-	-	-	-	-	-	-	-	-	-	-	-	-	-	-	-	-	-	-	-	-	-	-	-	-	-	-	-	-	-	-	-	-	-	-	-	-	-	-	-	-	.	.	.	.	K
	5919	-	.	.	.	.	.	I	T	.	F	I	R	.	.	.	.	K	I	Y	I	.	.	A	V	L	.	V	.	.	.	S	S	K	.	V	.	.	I	.	.	.	.	.	.	.	.	.	K
	578	-	-	-	-	-	-	-	-	-	-	-	-	-	-	-	-	-	-	-	-	-	-	-	-	-	-	-	-	-	-	-	-	-	-	-	-	-	-	-	-	-	-	-	-	-	.	.	K
	661	-	-	-	-	-	-	-	-	-	-	-	-	-	-	-	-	-	-	-	-	-	-	-	-	-	-	-	-	-	-	-	-	-	-	-	-	-	-	-	-	-	-	-	-	-	-	.	K
	14761	-	-	-	-	-	-	-	-	-	-	-	-	-	-	-	-	-	-	-	-	-	-	-	-	-	-	-	-	-	-	-	-	-	-	-	-	-	-	-	-	-	-	-	-	-	-	-	-
	RRR472	-	-	-	-	-	-	-	-	-	-	-	-	-	-	-	-	-	-	-	-	-	-	-	-	-	-	-	-	-	-	-	-	-	-	-	-	-	-	-	-	-	-	.	.	.	.	.	.
	Uo8	-	-	-	-	-	-	-	-	-	-	-	-	-	-	-	-	-	-	-	-	-	-	-	-	-	-	-	-	-	-	-	-	-	-	-	-	-	-	-	-	-	-	.	H	.	.	.	K
	RRR475	-	-	-	-	-	-	-	-	-	-	-	-	-	-	-	-	-	-	-	-	-	-	-	-	-	-	-	-	-	-	-	-	-	-	-	-	-	-	-	-	-	-	-	-	-	-	-	-
	294	-	.	.	.	.	.	I	T	.	F	I	R	.	.	.	.	K	I	Y	I	.	.	A	V	L	.	V	.	.	.	S	S	K	.	V	.	.	I	.	.	.	.	.	.	.	.	.	K
X-4
	NCTC10712	-	.	.	.	E	K	I	T	.	F	I	.	.	.	.	K	.	I	Y	.	F	V	A	A	L	.	L	A	Y	A	K	N	I	.	V	.	R	.	.	.	.	.	.	.	.	.	.	K
	SV05	-	-	-	-	-	-	-	-	-	-	-	-	-	-	-	-	-	-	-	-	-	-	-	-	-	-	-	-	-	-	-	-	-	-	-	-	-	-	-	-	-	-	-	-	-	A	.	K
	SV16	-	-	-	-	-	-	-	-	-	-	-	-	-	-	-	-	-	-	-	-	-	-	-	-	-	-	-	-	-	-	-	-	-	-	-	-	-	-	-	-	-	-	-	-	.	.	N	K
	SV09	-	-	-	-	-	-	-	-	-	-	-	-	-	-	-	-	-	-	-	-	-	-	-	-	-	-	-	-	-	-	-	-	-	-	-	-	-	-	-	-	-	-	-	-	-	-	.	K
	1042	-	.	.	.	E	K	I	T	.	F	L	.	.	.	.	.	.	I	Y	I	.	.	A	V	L	.	.	A	Y	A	K	N	I	.	V	.	.	.	.	.	.	.	.	.	.	.	.	.
	445	-	.	.	.	E	K	I	T	.	F	V	.	.	.	.	.	.	I	Y	.	F	.	A	A	L	G	L	A	Y	A	K	N	I	.	V	.	.	.	.	.	.	.	.	.	.	.	.	.
	F1		-	-	-	-	-	-	-	-	-	-	-	-	-	-	-	-	-	-	-	-	-	-	-	-	-	-	-	-	-	-	-	-	-	-	-	-	-	-	-	-	-	-	.	.	.	.	.
	RSA24	-	-	-	-	-	-	-	-	-	-	-	-	-	-	-	-	-	-	-	-	-	-	-	-	-	-	-	-	-	-	-	-	-	-	-	-	-	-	-	-	-	-	-	-	-	.	.	K
	1217	-	.	.	.	E	K	I	T	.	F	I	.	.	.	.	K	.	I	Y	.	F	V	A	A	L	.	L	A	Y	A	K	N	I	.	V	.	.	.	.	.	.	.	.	.	.	.	.	K
	RRR720	-	-	-	-	-	-	-	-	-	-	-	-	-	-	-	-	-	-	-	-	-	-	-	-	-	-	-	-	-	-	-	-	-	-	-	-	-	-	-	-	-	-	.	.	.	.	.	K
	RKI1884	-	-	-	-	-	-	-	-	-	-	-	-	-	-	-	-	-	-	-	-	-	-	-	-	-	-	-	-	-	-	-	-	-	-	-	-	-	-	-	-	-	-	.	.	.	.	.	K
	NCTC12261	-	.	.	.	E	K	I	T	.	F	I	.	.	.	.	K	.	I	Y	.	F	V	A	A	L	.	L	A	Y	A	K	N	I	.	V	.	.	.	.	.	.	.	.	.	.	.	.	K
X-5
	SV01	-	-	-	-	-	-	-	-	-	-	-	-	-	-	-	-	-	-	-	-	-	-	-	-	-	-	-	-	-	-	-	-	-	-	-	-	-	-	-	-	-	-	T	.	.	.	.	K
	F3	-	-	-	-	-	-	-	-	-	-	-	-	-	-	-	-	-	-	-	-	-	-	-	-	-	-	-	-	-	-	-	-	-	-	-	-	-	-	-	-	-	-	-	.	.	.	.	.
	EU14	-	-	-	-	-	-	-	-	-	-	-	-	-	-	-	-	-	-	-	-	-	-	-	-	-	-	-	-	-	-	-	-	-	-	-	-	-	-	-	-	-	-	-	.	.	.	.	.
	URA4731	-	.	.	.	.	K	.	.	.	.	.	.	.	.	.	.	.	.	.	.	.	.	.	.	.	.	V	.	.	.	.	.	.	.	.	.	.	.	.	.	.	.	.	.	.	.	.	.
	168	-	.	.	.	E	K	I	T	.	F	I	.	.	.	.	.	.	I	Y	.	F	V	A	A	L	.	L	A	Y	A	K	N	I	.	V	.	.	.	.	.	.	.	.	.	.	.	.	K
	38	-	.	.	.	E	K	I	T	.	F	I	.	.	.	.	K	.	I	Y	.	F	V	A	A	L	G	.	A	Y	A	K	N	I	.	V	.	.	.	.	.	.	.	.	.	.	.	.	K
X-2a
	M3	-	.	.	.	E	K	I	T	.	F	I	.	.	.	.	K	.	I	Y	.	F	.	A	A	L	G	L	A	Y	A	K	N	I	.	V	.	.	.	.	.	.	.	.	.	.	.	.	K
	B6	-	.	.	.	E	K	I	T	.	F	I	.	.	.	.	K	.	I	Y	.	F	V	A	A	L	.	L	A	Y	A	K	N	I	.	V	.	.	.	.	.	.	.	.	.	.	.	.	K
	RRR756	-	-	-	-	-	-	-	-	-	-	-	-	-	-	-	-	-	-	-	-	-	-	-	-	-	-	-	-	-	-	-	-	-	-	-	-	-	-	-	-	-	-	.	.	.	.	.	.
	614	-	-	-	-	-	-	-	-	-	-	-	-	-	-	-	-	-	-	-	-	-	-	-	-	-	-	-	-	-	-	-	-	-	-	-	-	-	-	-	-	-	-	-	.	.	.	.	K
	315	-	.	.	.	E	K	I	T	.	F	V	.	.	.	.	.	.	I	Y	.	F	.	A	A	L	G	L	A	Y	A	K	N	I	.	V	.	.	.	.	.	.	.	.	.	.	.	.	K
	1213	-	.	.	.	E	K	I	T	.	F	I	.	.	.	.	K	.	I	Y	.	F	.	A	A	L	G	L	A	Y	A	K	N	I	.	V	.	.	.	.	.	.	.	.	.	.	.	.	K
	277	-	.	.	.	E	K	I	T	.	F	I	.	.	.	.	K	.	I	Y	.	F	.	A	A	L	G	L	A	Y	A	K	N	I	.	V	.	.	.	.	.	.	.	.	.	.	.	.	K
	144	-	.	.	.	E	K	I	T	.	F	I	.	.	.	.	K	.	I	Y	.	F	V	A	A	L	G	L	A	Y	A	K	N	I	.	V	.	.	.	.	.	.	.	.	.	.	.	.	K
	SV10	-	-	-	-	-	-	-	-	-	-	-	-	-	-	-	-	-	-	-	-	-	-	-	-	-	-	-	-	-	-	-	-	-	-	-	-	-	-	-	-	-	-	-	-	-	-	-	-
	1272	-	.	.	.	E	K	I	T	.	F	I	.	.	.	.	K	.	I	Y	.	F	V	A	A	L	.	L	A	Y	A	K	N	I	.	V	.	.	.	.	.	.	.	.	.	.	.	.	K
X-2b
	ATCC 700669	-	.	.	.	.	.	.	.	.	.	.	.	.	.	.	.	.	.	.	.	.	.	.	.	.	.	.	.	.	.	.	.	.	.	.	.	.	.	.	.	.	.	.	.	.	.	.	.
	330	-	.	.	.	.	.	I	T	.	F	I	R	.	.	.	.	K	I	Y	I	.	.	A	V	L	.	V	.	.	.	S	S	K	.	V	.	.	I	.	.	.	.	.	.	.	.	.	K
	75	-	-	-	K	E	K	I	V	H	F	I	.	R	T	L	.	.	.	.	.	.	.	A	I	L	.	V	.	.	.	.	K	K	V	V	.	Y	.	.	.	.	.	T	.	.	.	.	K
	B5	-	-	-	-	-	-	-	-	-	-	-	-	-	-	-	-	-	-	-	-	-	-	-	-	-	-	-	-	-	-	-	-	-	-	-	-	-	-	-	-	-	-	.	.	.	.	.	.
	SV18	-	.	.	.	.	K	.	.	.	.	.	.	.	.	.	.	.	.	.	.	.	.	.	.	.	.	V	.	.	.	.	.	.	.	.	R	.	.	.	.	.	.	.	.	.	.	.	K
	205	-	.	.	.	E	K	I	T	.	F	I	.	.	.	.	K	.	I	Y	.	F	V	A	A	L	G	L	A	Y	A	K	N	I	.	V	.	.	.	.	.	.	.	.	.	.	.	.	K
	RKI1158	-	-	-	-	-	-	-	-	-	-	-	-	-	-	-	-	-	-	-	-	-	-	-	-	-	-	-	-	-	-	-	-	-	-	-	-	-	-	-	-	-	-	.	.	.	.	.	.
	RRR468	-	-	-	-	-	-	-	-	-	-	-	-	-	-	-	-	-	-	-	-	-	-	-	-	-	-	-	-	-	-	-	-	-	-	-	-	-	-	-	-	-	-	.	.	.	.	.	.
	163	-	.	.	.	.	K	.	.	.	.	.	.	.	.	.	.	.	.	.	.	.	.	.	.	.	.	V	.	.	.	.	.	.	.	.	.	.	.	.	.	.	.	.	.	.	.	.	.
	IS7493	-	.	.	.	.	.	.	.	.	.	.	.	.	.	.	.	.	.	.	.	.	.	.	.	.	.	V	.	.	.	.	.	.	.	.	.	.	.	.	.	.	.	.	.	.	.	.	.
	SP00087	-	.	.	.	.	.	.	.	.	.	.	.	.	.	.	.	.	.	.	.	.	.	.	.	.	.	V	.	.	.	.	.	.	.	.	.	.	.	.	.	.	.	.	.	.	.	.	.
	PW2113	-	-	-	-	-	-	-	-	-	-	-	-	-	-	-	-	-	-	-	-	-	-	-	-	-	-	-	-	-	-	-	-	-	-	-	-	-	-	-	-	-	-	-	.	.	.	.	.
no cluster
	SP00059	-	.	.	.	.	.	.	.	.	.	.	.	.	.	.	.	.	.	.	.	.	.	.	.	.	.	V	.	.	.	.	.	.	.	.	.	.	.	.	I	.	.	.	.	E	.	.	.
	SP00058	-	.	.	.	E	K	I	T	.	F	I	.	.	.	.	K	.	I	Y	.	F	V	A	A	L	.	L	A	Y	A	K	N	I	.	V	.	.	.	.	.	.	.	.	.	.	.	.	K
	888	-	.	.	.	.	.	I	T	.	F	I	R	.	.	.	.	K	I	Y	I	.	.	A	V	L	.	V	.	.	.	S	S	K	.	V	.	.	I	.	.	.	.	.	.	.	.	.	K
	MSR2_Pn407	-	-	-	-	-	-	-	-	-	-	-	-	-	-	-	-	-	-	-	-	-	-	-	-	-	-	-	-	-	-	-	-	-	-	-	-	-	-	-	-	-	-	-	-	-	-	-	-
	B8	-	.	.	.	.	K	.	.	.	.	.	.	.	.	.	.	.	.	.	.	.	.	.	.	.	.	V	.	.	.	.	.	.	.	.	.	.	.	.	.	.	Q	.	.	.	.	.	.
	PS3719	-	-	-	-	-	-	-	-	-	-	-	-	-	-	-	-	-	-	-	-	-	-	-	-	-	-	-	-	-	-	-	-	-	-	-	-	-	-	-	-	-	-	-	-	-	-	-	-
	SK1080	-	.	.	.	.	.	.	.	.	.	.	.	.	.	.	.	.	.	.	.	.	.	.	.	.	.	V	.	.	.	.	.	.	.	.	.	.	.	.	.	.	.	.	.	.	.	.	.
	PS15617	-	-	-	-	-	-	-	-	-	-	-	-	-	-	-	-	-	-	-	-	-	-	-	-	-	-	-	-	-	-	-	-	-	-	-	-	-	-	-	-	-	-	-	-	-	-	-	-
S. infantis
	JR	-	-	-	-	-	-	-	-	-	-	-	-	-	-	-	-	-	-	-	-	-	-	-	-	-	-	-	-	-	-	-	-	-	-	-	-	-	-	-	-	-	-	-	-	-	-	-	-
S. oralis
	ATCC35037	M	K	Q	K	E	K	I	.	.	.	V	R	.	.	E	.	.	.	.	.	.	.	A	I	L	.	V	.	.	.	.	K	K	K	V	Q	N	.	K	.	I	.	T	.	.	I	.	K
1: * country of patient
2 MIC determined by E-test except for oxacillin (agar dilution)
(species): not all MLST genes available
Sp: S. pneumoniae
Sppn: S. pseudopneumoniae
Sm: S. mitis
So: S. oralis
Si: S. infantis
country: CA, Canady; D, Denmark; F, France; G, Germany; GB, Great Britain; HU, Hungary; J, Japan; P, Poland; RU, Russia; SA, South Africa; S, Spain; SW, Sweden
	country: CA, Canady; D, Denmark; F, France; G, Germany; GB, Great Britain; HU, Hungary; J, Japan; P, Poland; RU, Russia; SA, South Africa; S, Spain; SW, Sweden
References:
1	Avery, O. T., C. M. MacLeod, and M. McCarty. 1944. Studies on the chemical nature of the substance inducing transformation of pneumococcal types. Induction of transformation by a desoxyribonucleic acid fraction isolated from pneumococcus type III. J. Exp. Med. 79:137-158.
2	Sibold, C., J. Henrichsen, A. König, C. Martin, L. Chalkley, and R. Hakenbeck. 1994. Mosaic pbpX genes of major clones of penicillin-resistant Streptococcus pneumoniae have evolved from pbpX genes of a penicillin-sensitive Streptococcus oralis. Mol. Microbiol. 12:1013-1023.
3	Chi, F., O. Nolte, C. Bergmann, M. Ip, and R. Hakenbeck. 2007. Crossing the barrier: evolution and spread of a major class of mosaic pbp2x in S. pneumoniae, S. mitis and S. oralis. Int. J Med. Microbiol. 297:503-512.
4	Stanhope, M. J., T. Lefebure, S. L. Walsh, J. A. Becker, P. Lang, P. D. Pavinski Bitar, L. A. Miller, M. J. Italia, and H. Amrine-Madsen. 2008. Positive selection in penicillin-binding proteins 1a, 2b, and 2x from Streptococcus pneumoniae and its correlation with amoxicillin resistance development. Infect. Genet. Evol. 8:331-339.
5	McGee, L., L. McDougal, J. Zhou, B. G. Spratt, F. C. Tenover, R. George, R. Hakenbeck, W. Hryniewicz, J. C. Lefevre, A. Tomasz, and K. P. Klugman. 2001. Nomenclature of major antimicrobial-resistant clones of Streptococcus pneumoniae defined by the Pneumococcal Molecular Epidemiological Network (PMEN). J. Clin. Microbiol. 39:2565-2571.
6	Sanbongi, Y., T. Ida, M. Ishikawa, Y. Osaki, H. Kataoka, T. Suzuki, K. Kondo, F. Ohsawa, and M. Yonezawa. 2004. Complete sequences of six penicillin-binding protein genes from 40 Streptococcus pneumoniae clinical isolates collected in Japan. Antimicrob. Agents Chemother. 48:2244-2250.
7	Shahinas, D., C. S. Thornton, G. S. Tamber, G. Arya, A. Wong, F. B. Jamieson, J. H. Ma, D. C. Alexander, D. E. Low, and D. R. Pillai. 2013. Comparative genomic analyses of Streptococcus pseudopneumoniae provide insight into virulence and commensalism dynamics. PLoS. ONE. 8:e65670. doi:10.1371/journal.pone.0065670 [doi];PONE-D-13-07093 [pii].
8	Reichmann, P., A. König, J. Liñares, F. Alcaide, F. C. Tenover, L. McDougal, S. Swidsinski, and R. Hakenbeck. 1997. A global gene pool for high-level cephalosporin resistance in commensal Streptococcus spp. and Streptococcus pneumoniae. J. Infect. Dis. 176:1001-1012.
9	Denapaite, D., R. Brückner, M. Nuhn, P. Reichmann, B. Henrich, P. Maurer, Y. Schähle, P. Selbmann, W. Zimmermann, R. Wambutt, and R. Hakenbeck. 2010. The genome of Streptococcus mitis B6 - what is a commensal? PLoS ONE. 5:e9426.
10	Dias, R., D. Felix, and M. Canica. 2008. Diversity of penicillin binding proteins among clinical Streptococcus pneumoniae strains from Portugal. Antimicrob. Agents Chemother. 52:2693-2695.
11	Kilian, M., L. Mikkelsen, and J. Henrichsen. 1989. Taxonomic study of viridans streptococci: description of Streptococcus gordonii sp. nov. and emended descriptions of Streptococcus sanguis (White and Niven 1946), Streptococcus oralis (Bridge and Sneath 1982), and Streptococcus mitis (Andrewes and Horder 1906). Int. J. Syst. Bacteriol. 39:471-484.
12	Jensen, A., O. Valdorsson, N. Frimodt-Moller, S. Hollingshead, and M. Kilian. 2015. Commensal Streptococci Serve as a Reservoir for beta-Lactam Resistance Genes in Streptococcus pneumoniae. Antimicrob. Agents Chemother. 59:3529-3540. doi:AAC.00429-15 [pii];10.1128/AAC.00429-15 [doi].
13	Granger, D., G. Boily-Larouche, P. Turgeon, K. Weiss, and M. Roger. 2005. Genetic analysis of pbp2x in clinical Streptococcus pneumoniae isolates in Quebec, Canada. J. Antimicrob. Chemother. 55:832-839. doi:dki118 [pii];10.1093/jac/dki118 [doi].
14	Almaguer-Flores, A., J. Y. Moreno-Borjas, A. Salgado-Martinez, M. A. Sanchez-Reyes, E. Alcantara-Maruri, and L. A. Ximenez-Fyvie. 2006. Proportion of antibiotic resistance in subgingival plaque samples from Mexican subjects. J. Clin. Periodontol. 33:743-748. doi:CPE975 [pii];10.1111/j.1600-051X.2006.00975.x [doi].
[truncated: 240 more columns]
