# Supplementary material for: Insight into the Diversity of Penicillin-Binding Protein 2x Alleles and Mutations in Viridans Streptococci
Source: Antimicrob Agents Chemother. 2017 Apr 24;61(5):e02646-16. doi: 10.1128/AAC.02646-16 (PMC5404556; doi:10.1128/AAC.02646-16)
Supplement: Supplemental material [file AAC.02646-16_zac004176086sd3.xlsx]

## Sheet: Table S3
Table S3. Codon usage of PBP2x mutations close to active site residues
strain	species	codon 338	AA	codon 552	AA		potential donor sequence
R6	S. pneumoniae	ACT	T	CAG	Q		species	strain
M3	S. mitis	..C		..A			S. pneumoniae	R6
SP00058	S. pneumoniae	G.C	A	...			S. mitis	M3
B6	S. mitis	G.C	A	..A			S. mitis	NCTC10712
614	S. mitis	G.C	A	..A			S. mitis	658
ATCC 700669	S. pneumoniae	G.C	A	..A			S. mitis	SV01
SP00059	S. pneumoniae	G.C	A	..A			S. oralis	ATCC35037
IS7493	S. pseudopneumoniae	G.C	A	..A			S. infantis	JR
RKI1158	S. mitis	G.C	A	..A			unknown
B5	S. mitis	G.C	A	..A
RRR756	S. mitis	G.C	A	..A
PW2113	unclear	G.C	A	..A
RRR468	S. pseudopneumoniae	G.C	A	..A
SP00087	S. pneumoniae	G.C	A	..A
75	S. mitis	G.C	A	..A
163	S. mitis	G.C	A	..A
330	S. mitis	G.C	A	..A
1042	S. mitis	G.C	A	..A
445	S. mitis	G.C	A	..A
315	S. mitis	G.C	A	..A
SV09	S. mitis	G.C	A	..A
SV16	S. mitis	G.C	A	...
SV05	S. mitis	G.C	A	...
205	S. mitis	GGC	G	..A
739	S. oralis	GGC	G	..A
SV18	S. pneumoniae	GGC	G	..A
RRR472	S. pseudopneumoniae	C..	P	...
Uo8	S. mitis	C.C	P	...
14761	S. pneumoniae	T.C	S	...
578	S. mitis	T.C	S	...
661	S. mitis	T.C	S	...
5919	S. pneumoniae	C.C	P	G..	E
EU14	S. pneumoniae	..C		G.A	E
658	S. mitis	..C		...
NCTC10712	S. mitis	..C		..A
F1	S. pneumoniae	G..	A	G.A	E
SV01	S. mitis	...		...
URA4731	S. pneumoniae	...		G..	E
F2/F3	S. pneumoniae	...		G..	E
RRR1136	S. pneumoniae	...		G.A	E
JH	S. oralis	..C		G.A	E
ATCC35037	S. oralis	..C		...
JR	S. infantis	..C		...
